# Supplementary material for: TMEM106A as a Macrophage‐Associated Biomarker of Prognosis in IDH‐Wildtype Glioma: Integrative Multi‐Omics and Spatial Analyses
Source: Cancer Med. 2025 Dec 7;14(23):e71454. doi: 10.1002/cam4.71454 (PMC12682394; doi:10.1002/cam4.71454)
Supplement: Supplementary file 1 — Data S1: Immunohistochemistry quantification of TMEM106A, IDH, P53, KI67 & clinical. [file CAM4-14-e71454-s001.xlsx]

## Sheet: SPSS_IHC_INTS9_AUP1_IFI16_GRPEL
Case	IDH1	TP53	KI67	TMEM106A_2TIER	Gender_0	Gender	Histology_0	Histology	Age	Grade
Case_01	0	0	0	0.313026	M	1	Astrocytoma (reactive hyperplasia of astrocyte)	0	44	0
Case_02	0	0	0	1.48058	M	1	Astrocytoma	3	59	1
Case_03	1	0	0.0293845	4.54957	F	0	Astrocytoma	3	57	1
Case_04	1	0	0.141683	1.86583	M	1	Astrocytoma	3	31	1
Case_05	1	0	0.00993576	3.43965	M	1	Astrocytoma	3	30	1
Case_06	0	0	0.309972	3.37489	M	1	Astrocytoma	3	49	1
Case_07	1	0	0.0265179	4.37992	M	1	Astrocytoma	3	52	2
Case_08	1	0	0.483386	3.11715	F	0	Astrocytoma	3	50	1
Case_09	1	0	0.0190867	5.99975	M	1	Astrocytoma	3	49	1
Case_10	1	0	0.693701	1.36772	M	1	Astrocytoma	3	47	2
Case_11	0	0	0.0745987	3.9836	F	0	Astrocytoma	3	19	2
Case_12	1	1	0.424668	10.5128	F	0	Astrocytoma	3	40	2
Case_13	1	1	0.981037	6.1181	M	1	Astrocytoma	3	36	2
Case_14	1	0	0.019994	0.335892	M	1	Astrocytoma	3	56	2
Case_15	0	0	0	0.0868064	M	1	Astrocytoma	3	40	2
Case_16	1	1	1.41104	7.12609	M	1	Astrocytoma	3	56	2
Case_17	1	1	1.03116	18.1966	M	1	Astrocytoma	3	53	2
Case_18	0	0	1.55236	3.60923	M	1	Astrocytoma	3	32	2
Case_19	1	0	0.0107416	5.46577	M	1	Astrocytoma	3	48	2
Case_20	0	0	0.0398172	2.08577	F	0	Astrocytoma	3	40	2
Case_21	0	0	0.0822411	3.95705	F	0	Astrocytoma	3	40	2
Case_22	1	0	0.71533	0.6066	M	1	Astrocytoma	3	47	2
Case_23	0	0	0.865872	0.15041	F	0	Astrocytoma	3	45	2
Case_24	1	0	0.912718	16.4305	M	1	Astrocytoma (tumoral necrosis)	1	46	2
Case_25	1	0	0.536455	0.686986	M	1	Astrocytoma	3	32	2
Case_26	0	0	0.279066	0.0075808	F	0	Astrocytoma	3	26	2
Case_27	0	0	0	0.00630516	F	0	Astrocytoma	3	30	2
Case_28	1	0	1.25261	38.9884	F	0	Astrocytoma	3	49	2
Case_29	0	0	0.519024	17.4533	M	1	Astrocytoma	3	45	2
Case_30	0	0	0.0194693	0.173161	M	1	Astrocytoma	3	53	2
Case_31	1	0	0.0207913	3.0351	F	0	Astrocytoma	3	41	2
Case_32	0	0	3.80427	2.19733	M	1	Astrocytoma	3	57	2
Case_33	0	0	0.0807863	2.33046	M	1	Astrocytoma	3	50	2
Case_34	0	0	0.82817	5.34932	F	0	Astrocytoma	3	48	2
Case_35	0	0	6.99988	3.22796	F	0	Astrocytoma (sparse)	3	41	2
Case_36	1	0	0.0185388	6.5588	M	1	Astrocytoma	3	48	2
Case_37	0	0	1.04879	19.5409	M	1	Astrocytoma	3	34	2
Case_38	0	1	2.07061	9.45962	M	1	Astrocytoma	3	44	2
Case_39	1	1	3.2957	35.5379	F	0	Astrocytoma	3	28	2
Case_40	0	0	22.3998	17.9541	M	1	Astrocytoma	3	45	3
Case_41	0	0	2.01572	3.71339	F	0	Astrocytoma (sparse)	3	65	2
Case_42	0	0	0.0106121	0.0117159	F	0	Astrocytoma	3	58	2
Case_43	0	0	0.185826	0.687456	F	0	Astrocytoma	3	30	2
Case_44	0	0	0.785219	21.2086	F	0	Astrocytoma	3	40	2
Case_45	0	0	0.0550145	0.704949	F	0	Astrocytoma	3	16	2
Case_46	1	0	0.583764	16.483	F	0	Astrocytoma	3	47	2
Case_47	0	0	0.767609	30.5551	F	0	Astrocytoma	3	32	2
Case_48	0	0	1.88842	20.6466	M	1	Astrocytoma	3	63	2
Case_49	0	0	0.0121021	1.69461	F	0	Astrocytoma	3	18	2
Case_50	0	0	1.58723	3.66547	M	1	Astrocytoma	3	43	2
Case_51	0	0	0.951721	3.37538	F	0	Astrocytoma	3	50	3
Case_52	1	1	1.19192	3.51027	F	0	Astrocytoma	3	32	3
Case_53	0	1	2.86554	8.96327	M	1	Astrocytoma	3	43	3
Case_54	1	1	0.513309	32.7819	M	1	Astrocytoma	3	35	3
Case_55	0	0	0.0105731	0.165986	M	1	Astrocytoma	3	65	4
Case_56	0	0	0.0179023	0.215198	F	0	Astrocytoma	3	58	2
Case_57	0	1	0.330596	0.365723	M	1	Astrocytoma	3	66	4
Case_58	1	0	4.89938	56.8806	M	1	Astrocytoma (tumoral necrosis)	1	71	3
Case_59	0	0	3.54321	21.856	F	0	Astrocytoma	3	61	3
Case_60	0	1	6.00211	17.9911	F	0	Astrocytoma	3	6	4
Case_61	0	0	0.028277	0.0910365	M	1	Astrocytoma	3	59	4
Case_62	0	0	1.21821	74.1869	M	1	Astrocytoma (sparse) with necrosis	3	9	4
Case_63	0	0	0.120171	7.74141	M	1	Astrocytoma	3	64	3
Case_64	0	1	14.7284	140.115	M	1	Astrocytoma	3	23	4
Case_65	0	0	0.750427	0.0161246	F	0	Astrocytoma	3	67	4
Case_66	0	0	23.5721	24.6388	F	0	Astrocytoma	3	50	4
Case_67	1	0	0.53038	31.6441	F	0	Astrocytoma	3	40	4
Case_68	0	0	4.25044	9.06638	F	0	Astrocytoma	3	59	2
Case_69	1	0	0.198385	39.6022	M	1	Oligo-astrocytoma	2	66	3
Case_70	0	0	0	0.143543	F	0	Cerebullar tissue	0	38	0
Case_71	0	0	0	0.136183	F	0	Cerebullar tissue	0	42	0
Case_72	0	0	0	4.01744	M	1	Cerebullar tissue	0	35	0
Case_73	0	0	0	2.9942	M	1	Cerebullar tissue	0	26	0
Case_74	0	0	0	23.9038	M	1	Cerebullar tissue	0	38	0
Case_75	0	0	0.00949411	6.48075	M	1	Cerebullar tissue	0	45	0
Case_76	0	0	0	0.0877069	M	1	Cerebullar tissue	0	49	0
Case_77	0	0	0.00820539	4.38661	M	1	Cerebullar tissue	0	48	0
Case_78	0	0	0.0183422	2.74454	F	0	Cerebullar tissue	0	21	0
Case_79	0	0	0.0786504	14.4976	F	0	Cerebullar tissue	0	21	0
