# Supplementary material for: TMEM106A as a Macrophage‐Associated Biomarker of Prognosis in IDH‐Wildtype Glioma: Integrative Multi‐Omics and Spatial Analyses
Source: Cancer Med. 2025 Dec 7;14(23):e71454. doi: 10.1002/cam4.71454 (PMC12682394; doi:10.1002/cam4.71454)
Supplement: Supplementary file 3 — Data S3: Datasets for Kaplan–Meier panel in GBMLGG & IDHwt & IDHmu & Oligo. [file CAM4-14-e71454-s002.xlsx]

## Sheet: GBMLGG
ID	futime	fustat	TMEM106A
TCGA-DB-A75M	1.49041	0	3.09311
TCGA-DU-6410	0.663014	0	0.615516
TCGA-TM-A84S	1.24384	0	2.31929
TCGA-E1-A7YU	0.0630137	1	1.7659
TCGA-DU-8167	1.29041	0	3.46683
TCGA-HT-7879	0.306849	0	2.78914
TCGA-28-2513	0.608219	0	3.27284
TCGA-06-0646	0.479452	1	3.70027
TCGA-06-0157	0.265753	1	3.14465
TCGA-41-5651	1.26027	1	1.61241
TCGA-02-2485	1.28767	0	1.93676
TCGA-TQ-A7RW	2.24932	1	3.9819
TCGA-E1-A7Z3	6.12329	1	2.02579
TCGA-R8-A6MO	2.72055	0	1.57899
TCGA-VM-A8C8	3.8274	0	2.92581
TCGA-HT-A74L	0.920548	0	1.78383
TCGA-FG-8187	1.67397	0	2.26176
TCGA-E1-A7YE	2.4274	1	3.09928
TCGA-DU-5855	0.567123	0	3.23499
TCGA-E1-5319	7.96438	1	1.52065
TCGA-DU-A5TW	2.08219	0	2.38797
TCGA-E1-A7YO	6.25205	1	1.38909
TCGA-FG-7638	1.87945	0	1.20048
TCGA-HT-A5RA	2.27945	0	2.35094
TCGA-DB-A4XD	3.31507	0	2.13766
TCGA-HT-8013	5.29589	1	3.97578
TCGA-DU-6401	7.28767	1	1.69674
TCGA-DH-5141	2.65205	0	1.50591
TCGA-HT-7477	2.02192	0	2.13703
TCGA-HW-A5KJ	2.63562	1	0.860749
TCGA-P5-A780	0.19726	0	2.79086
TCGA-E1-A7YM	1.77534	1	1.61469
TCGA-DU-5870	15.1945	0	1.89999
TCGA-FG-8188	1.24658	0	2.92883
TCGA-S9-A6TV	1.56438	0	3.60378
TCGA-HT-A617	1.34521	0	2.05987
TCGA-CS-4938	9.79178	0	2.50919
TCGA-E1-5311	11.189	1	1.54769
TCGA-DB-A4XH	2.63562	0	0.880834
TCGA-E1-A7YH	7.76712	1	2.10635
TCGA-DH-A7UU	1.14247	0	2.50908
TCGA-HW-7493	5.7726	0	2.86271
TCGA-P5-A5EY	0.19726	0	1.94847
TCGA-HT-8107	0.0383562	0	1.16392
TCGA-FG-6692	1.53699	1	2.06442
TCGA-FG-A4MW	1.53151	1	1.75452
TCGA-HW-7490	3.8	0	2.09677
TCGA-S9-A6WL	2.59178	0	1.80144
TCGA-HT-7689	1.24658	0	2.72234
TCGA-DB-5274	6.27123	0	1.72996
TCGA-RY-A843	0.172603	0	1.71276
TCGA-S9-A7IX	2.24384	1	3.00354
TCGA-HT-7882	0.309589	1	4.87588
TCGA-QH-A6CZ	0.764384	0	1.50811
TCGA-FG-A87N	1.55342	0	1.87124
TCGA-HT-7877	0.0109589	0	1.33783
TCGA-S9-A6WD	6.27123	0	1.66825
TCGA-S9-A6WI	7.08219	0	1.07554
TCGA-06-5413	0.734247	0	3.50206
TCGA-12-0821	0.884932	1	2.24693
TCGA-TM-A84B	2.07671	1	1.81484
TCGA-E1-5322	10.8986	1	3.53541
TCGA-HT-8108	0.208219	0	2.98116
TCGA-S9-A6U1	2.15068	0	3.23256
TCGA-E1-5302	4.17808	1	2.09767
TCGA-TM-A84Q	2.11507	0	3.08895
TCGA-DU-6395	4.08493	1	3.21264
TCGA-R8-A73M	4.94795	0	1.39639
TCGA-DH-A66D	2.31781	0	3.36999
TCGA-HT-8104	1.01918	0	2.36968
TCGA-HT-8012	0.783562	0	1.87402
TCGA-TM-A84G	3.3863	0	1.18099
TCGA-P5-A72X	1.10411	0	2.14072
TCGA-HW-7489	3.45753	1	2.02058
TCGA-KT-A7W1	1.2	0	1.95482
TCGA-DU-7015	7.56438	0	3.25729
TCGA-HT-7686	3.56164	0	3.55868
TCGA-VW-A8FI	0.671233	1	2.21661
TCGA-DU-7304	1.94247	1	2.18656
TCGA-S9-A6U6	2.92877	0	1.95521
TCGA-DB-5279	3.70959	0	1.79406
TCGA-VM-A8CE	3.26301	0	2.15223
TCGA-DU-A5TU	2.18082	0	2.97577
TCGA-HT-A618	1.40274	0	3.37759
TCGA-P5-A5F2	0.663014	0	1.63264
TCGA-FG-A70Y	2.37808	0	2.91864
TCGA-QH-A6CY	1.11781	0	1.45103
TCGA-WY-A85A	3.61644	0	2.33357
TCGA-VM-A8CD	0.657534	1	2.97594
TCGA-E1-5303	5.62192	1	2.95096
TCGA-HT-7482	8.91233	0	3.7992
TCGA-06-0174	0.268493	1	2.32836
TCGA-HW-7487	3.7863	0	1.42319
TCGA-QH-A870	1.08219	0	2.64954
TCGA-CS-5394	0.0219178	0	1.32268
TCGA-DU-A7T8	11.5863	1	2.96206
TCGA-TM-A84J	2.0137	0	1.78702
TCGA-HT-7603	1.93151	0	1.15769
TCGA-HW-7491	5.69315	0	1.54815
TCGA-HW-7486	4.71507	0	2.39723
TCGA-P5-A5EU	0	0	2.738
TCGA-DB-A4XF	2.79726	0	2.03909
TCGA-32-1982	0.389041	1	3.50794
TCGA-28-2509	0.39726	0	2.13513
TCGA-06-0125	3.96712	1	2.44037
TCGA-06-0158	0.90137	1	3.19211
TCGA-14-0789	0.936986	1	3.72884
TCGA-14-1034	1.32877	1	2.79139
TCGA-06-5418	0.227397	1	3.16533
TCGA-28-5215	0.917808	1	3.63867
TCGA-HT-7693	1.46027	0	3.08664
TCGA-DU-6407	7.87671	1	2.77644
TCGA-DU-7309	0.230137	0	2.28839
TCGA-06-0129	2.80548	1	4.01703
TCGA-06-5416	0.558904	0	2.05559
TCGA-CS-6669	4.09315	0	0.856552
TCGA-TQ-A7RQ	2.17808	0	1.1789
TCGA-EZ-7264	3.29041	0	1.36288
TCGA-S9-A7R2	0.865753	1	3.13386
TCGA-DU-7007	5.24658	1	3.09192
TCGA-DB-A64X	1.54247	0	1.8665
TCGA-DH-A669	2.51781	1	1.92688
TCGA-DU-7292	0.663014	1	2.31548
TCGA-HT-7680	0.0630137	0	2.77621
TCGA-CS-6670	3.90685	0	0.941064
TCGA-HT-7690	0.00821918	0	3.39165
TCGA-DU-7011	8.76712	1	2.65137
TCGA-06-0749	0.224658	1	2.75246
TCGA-19-2620	0.405479	1	1.99582
TCGA-32-2616	0.613699	1	2.86029
TCGA-08-0386	1.50137	1	2.48407
TCGA-HT-7875	0.0273973	0	1.50672
TCGA-VM-A8CA	1.12603	0	2.104
TCGA-06-0211	0.986301	1	3.2825
TCGA-E1-5305	6.66575	1	1.91567
TCGA-CS-5395	1.75068	1	2.18166
TCGA-TQ-A7RK	3.67397	0	2.8756
TCGA-DU-8158	0.424658	1	3.59729
TCGA-E1-A7YN	1.99178	1	4.34595
TCGA-S9-A7R4	2.50411	0	3.07304
TCGA-W9-A837	4.25479	0	1.37153
TCGA-P5-A77X	0.287671	0	1.32593
TCGA-FG-6689	1.24384	0	2.93099
TCGA-HT-7469	0.961644	1	2.04194
TCGA-DU-6404	11.1452	1	1.49322
TCGA-HT-7687	0.00821918	0	2.03702
TCGA-DU-7009	12.863	1	1.2825
TCGA-HT-7677	1.35342	0	1.94463
TCGA-HT-7684	0.50411	0	1.84779
TCGA-DU-A6S6	7.92603	0	1.36564
TCGA-32-2632	0.736986	1	3.38532
TCGA-12-3650	0.912329	1	2.02153
TCGA-06-0156	0.487671	1	3.85181
TCGA-02-2486	1.69315	1	4.10851
TCGA-76-4931	0.764384	1	2.64523
TCGA-06-2564	0.49589	0	3.40572
TCGA-HT-7691	0.00821918	0	2.3349
TCGA-TM-A84O	2.76986	1	2.08149
TCGA-S9-A7R8	2.63288	1	2.65084
TCGA-FG-A4MU	0.893151	0	3.48506
TCGA-S9-A89Z	1.70685	0	3.8001
TCGA-DU-6403	0.969863	1	2.84402
TCGA-FG-6688	1.56438	0	2.49167
TCGA-DU-A7TC	3.11507	0	1.22525
TCGA-06-0190	0.868493	1	3.82885
TCGA-28-5208	1.49041	1	3.14231
TCGA-06-0141	0.857534	1	3.34685
TCGA-HT-7608	1.83836	0	1.84093
TCGA-S9-A7J2	0.169863	0	1.93268
TCGA-76-4927	1.46575	1	3.47901
TCGA-FG-8185	1.1863	0	1.81039
TCGA-E1-5307	4.8274	1	2.35254
TCGA-DU-7013	0.736986	1	3.04415
TCGA-DU-6399	5.47945	1	3.30361
TCGA-HT-7611	4.8	0	3.55133
TCGA-DB-A4XA	1.56986	0	2.09904
TCGA-HT-A5R9	0.00547945	0	1.18579
TCGA-DB-A4XC	3.89315	0	2.56597
TCGA-E1-5318	6.51781	1	1.50117
TCGA-DU-6402	0.586301	1	2.7162
TCGA-WY-A85D	3.14247	0	2.89481
TCGA-FG-5963	2.12329	1	2.76505
TCGA-41-2572	1.11233	1	2.37657
TCGA-27-2519	1.50685	1	3.54507
TCGA-DU-6396	6.26301	1	3.9475
TCGA-RY-A840	2.33973	0	1.49827
TCGA-P5-A5F4	0.632877	0	1.71175
TCGA-DB-5281	6.52329	0	2.29643
TCGA-DB-5275	3.99452	0	2.18165
TCGA-IK-8125	3.56438	0	1.74981
TCGA-HT-A615	1.41096	0	3.0039
TCGA-FG-8181	2.36164	0	1.16208
TCGA-HT-8114	2.84932	0	2.87666
TCGA-DB-A64O	2.12329	1	2.34904
TCGA-DU-5849	1.2137	0	1.88439
TCGA-DH-5144	2.04932	0	1.93368
TCGA-FG-8189	1.87671	0	1.21964
TCGA-DU-6392	17.5973	0	2.34338
TCGA-S9-A7R7	8.21918	0	3.76164
TCGA-HT-8564	1.30959	0	2.73656
TCGA-QH-A6CU	1.23562	0	2.45232
TCGA-DU-6393	4.34247	1	1.33814
TCGA-TQ-A7RP	2.50411	0	1.65674
TCGA-12-1597	1.84932	1	1.90481
TCGA-06-0219	0.060274	1	2.71299
TCGA-06-5410	0.29589	1	5.07292
TCGA-32-2638	2.09863	1	3.30286
TCGA-14-0790	1.14795	1	1.71087
TCGA-14-0787	0.186301	1	3.13096
TCGA-06-0644	1.05205	1	3.69341
TCGA-06-0744	3.90685	1	2.28017
TCGA-HT-7479	3.36164	0	3.51523
TCGA-DB-5278	7.59452	0	1.80322
TCGA-FG-7634	1.27945	0	3.10294
TCGA-S9-A7J3	1.72329	0	1.66375
TCGA-TQ-A7RS	-0.00273973	0	1.363
TCGA-P5-A72Z	0.969863	0	0.712517
TCGA-FG-8191	2.71781	0	2.12942
TCGA-FG-7641	1.71781	0	1.15683
TCGA-QH-A6X3	0.857534	0	2.44995
TCGA-WY-A85E	1.73425	0	1.05221
TCGA-HT-7855	1.60274	0	2.55615
TCGA-E1-A7YD	1.19178	1	2.13596
TCGA-HT-7858	4.21918	0	3.5266
TCGA-06-0686	1.18356	1	2.85493
TCGA-19-2625	0.339726	1	2.42907
TCGA-28-2514	0.438356	0	2.41891
TCGA-06-2558	1.0411	1	3.14991
TCGA-06-0882	1.73151	1	3.5106
TCGA-26-5132	0.783562	0	2.39498
TCGA-HT-7695	1.21096	0	1.70727
TCGA-HT-7480	6.26575	0	2.02267
TCGA-P5-A5F0	0.786301	0	0.977
TCGA-19-1390	2.11507	1	2.41404
TCGA-32-1980	0.0986301	1	3.81003
TCGA-06-0168	1.63836	1	3.27656
TCGA-06-5412	0.378082	1	3.72463
TCGA-S9-A6UB	10.3041	0	1.63195
TCGA-HT-7473	1.37808	0	3.75014
TCGA-TQ-A7RV	5.11781	0	2.40075
TCGA-DU-A7TD	0.624658	1	3.5428
TCGA-FG-8186	1.33425	0	2.26803
TCGA-DU-8161	1.97808	1	3.88597
TCGA-QH-A6X9	0.158904	0	2.25751
TCGA-S9-A6U9	7.99452	0	2.95672
TCGA-HT-8563	2.35616	0	4.95301
TCGA-DB-A64W	1.2	1	0.583778
TCGA-CS-4943	3.03014	1	2.92687
TCGA-HT-7607	0.263014	1	1.6233
TCGA-VV-A86M	1.33425	0	2.56218
TCGA-06-2563	2.55342	0	2.76792
TCGA-06-0139	0.991781	1	5.09242
TCGA-28-5209	1.21096	0	2.30343
TCGA-DU-A7TB	4.29315	0	1.33694
TCGA-HT-7485	0.334247	0	2.89491
TCGA-HT-A5R7	1.68493	0	1.58629
TCGA-FG-6690	3.54521	0	2.8252
TCGA-06-2565	1.3863	1	3.22845
TCGA-06-2559	0.410959	1	2.87659
TCGA-P5-A730	0.912329	0	1.3632
TCGA-HT-7478	0.531507	0	3.4518
TCGA-CS-5393	3.34795	0	2.711
TCGA-VV-A829	3.08767	0	1.48174
TCGA-S9-A6WM	1.65479	0	2.71447
TCGA-DU-A7T6	1.49863	1	1.5911
TCGA-06-2570	2.62466	0	3.43186
TCGA-DH-A66F	1.43288	0	1.29947
TCGA-DU-A5TP	2.7726	0	4.10967
TCGA-HT-8105	0.520548	0	2.21909
TCGA-CS-6668	4.16164	0	1.43435
TCGA-HT-7483	14.3973	0	2.06149
TCGA-HT-7694	0.575342	0	1.21511
TCGA-HT-A614	0.224658	0	2.32957
TCGA-IK-7675	1.58356	1	1.78076
TCGA-DB-A64S	2.28767	0	3.60275
TCGA-FG-A6J3	1.85479	0	3.37067
TCGA-DU-6397	3.83836	1	1.78389
TCGA-TQ-A7RF	1.78082	0	2.03053
TCGA-QH-A6CX	1.01918	1	2.35218
TCGA-TM-A84L	3.40274	1	3.72193
TCGA-E1-A7Z2	1.09041	1	1.44622
TCGA-HT-7472	0.00273973	0	3.62671
TCGA-DB-A4X9	3.86849	0	2.22555
TCGA-TQ-A7RR	2.15616	0	2.8314
TCGA-DU-5847	1.50137	0	4.06766
TCGA-HT-7609	3.83288	0	2.18532
TCGA-E1-A7YI	0.30411	1	1.50792
TCGA-DB-A4XB	2.51781	0	2.62327
TCGA-DU-A7TI	3.2411	1	2.26134
TCGA-HT-8110	1.14795	0	3.67444
TCGA-HT-A5R5	0.0109589	0	1.97842
TCGA-TQ-A7RN	2.81096	0	1.64191
TCGA-DH-A7UV	1.55068	0	3.0479
TCGA-FG-7637	3.33973	0	1.36239
TCGA-HT-7874	3.09589	0	1.43355
TCGA-DB-5280	3.04658	0	2.92541
TCGA-19-1389	0.386301	1	3.95201
TCGA-S9-A6WH	3.2137	0	1.93903
TCGA-WY-A85B	3.81644	0	3.13636
TCGA-TM-A84R	1.55068	0	1.5385
TCGA-DU-A76L	2.23014	1	3.4354
TCGA-CS-4942	3.65753	1	3.45057
TCGA-S9-A6TY	2.94795	0	1.1779
TCGA-QH-A86X	0.923288	0	1.71611
TCGA-DU-7290	0.863014	1	3.57926
TCGA-QH-A6XC	1.39178	0	2.32719
TCGA-TM-A84T	1.98356	0	3.1276
TCGA-HW-8319	3.31233	1	2.58578
TCGA-HT-7688	2.6411	0	1.68203
TCGA-14-0781	0.0794521	1	3.08447
TCGA-06-0171	1.09315	1	5.43426
TCGA-DH-5140	1.66301	1	2.41761
TCGA-HT-7601	0.419178	0	4.29737
TCGA-DU-7298	1.57808	1	2.88702
TCGA-S9-A7QX	1.54521	0	2.56725
TCGA-HT-A4DV	2.16986	0	2.02224
TCGA-FG-A60J	1.23014	0	2.90859
TCGA-12-3653	1.21096	1	3.13373
TCGA-S9-A7QZ	2.26301	0	1.42762
TCGA-28-1747	0.210959	1	3.19018
TCGA-19-2624	0.0136986	1	2.21806
TCGA-DU-A76R	1.77534	1	1.82314
TCGA-QH-A65Z	1.16986	0	1.64726
TCGA-16-0846	0.326027	1	3.13854
TCGA-28-1753	0.10137	0	3.19672
TCGA-32-2615	1.32877	1	3.67013
TCGA-TM-A7CF	5.44932	0	1.72936
TCGA-S9-A6WN	2.20548	0	2.42971
TCGA-DU-8165	1.59452	0	4.23144
TCGA-S9-A6U0	2.03288	1	3.05176
TCGA-P5-A5EV	0.0191781	0	2.39545
TCGA-HW-8322	2.07671	0	2.04158
TCGA-QH-A65S	0.210959	0	2.54134
TCGA-E1-A7Z4	12.0877	1	2.56727
TCGA-TQ-A8XE	2.6137	1	2.59273
TCGA-HT-A61C	1.47123	1	2.80393
TCGA-DU-8168	1.18082	0	1.69264
TCGA-P5-A5F1	0.490411	0	2.2942
TCGA-HT-7880	0.443836	0	1.58829
TCGA-TQ-A7RG	1.6411	0	2.35446
TCGA-HT-7692	0.246575	0	1.47552
TCGA-HT-8558	1.14521	0	1.35365
TCGA-P5-A5F6	0.106849	0	1.30227
TCGA-DH-5142	5.32329	0	3.67839
TCGA-DB-5273	6.83014	0	2.62281
TCGA-32-5222	1.60274	1	2.37557
TCGA-02-0047	1.2274	1	3.0866
TCGA-14-0736	1.26027	1	3.14592
TCGA-06-5859	0.380822	0	3.53847
TCGA-27-2521	1.39726	1	1.7728
TCGA-06-0743	2.2	1	2.92783
TCGA-14-1823	1.48767	1	3.34605
TCGA-QH-A6CS	1.61096	0	2.4681
TCGA-P5-A77W	1.6	0	1.3082
TCGA-DB-A4XG	6.07945	0	1.11039
TCGA-DB-A64L	2.01644	0	1.60807
TCGA-VM-A8CF	1.66849	0	3.03272
TCGA-TM-A7C3	4.56438	1	2.46781
TCGA-CS-6667	4.02466	0	2.19323
TCGA-CS-6666	3.91233	0	2.46227
TCGA-DU-A5TR	2.48767	0	3.12111
TCGA-VM-A8C9	3.6	0	2.92011
TCGA-RY-A83Z	0.824658	0	2.02323
TCGA-F6-A8O3	0.0191781	0	1.39394
TCGA-QH-A6X5	1.36164	0	1.39872
TCGA-CS-6186	1.47397	1	2.48308
TCGA-02-0055	0.208219	1	3.66027
TCGA-02-2483	1.27671	0	2.55012
TCGA-76-4925	0.4	1	2.78677
TCGA-DB-A64V	2.43562	0	2.52863
TCGA-QH-A65R	1.26301	0	1.17969
TCGA-F6-A8O4	0.0164384	0	1.65972
TCGA-CS-6188	2.23014	1	2.62822
TCGA-TQ-A7RO	2.6	0	1.10507
TCGA-TM-A84I	2.33973	0	2.20775
TCGA-QH-A6X4	1.21096	0	1.4558
TCGA-DU-7301	2.1589	1	2.65996
TCGA-FG-A4MT	3.18904	0	2.06514
TCGA-FG-7643	1.67397	0	1.42048
TCGA-19-1787	1.05479	1	3.36947
TCGA-06-0238	1.10959	1	3.15421
TCGA-DU-5852	0.561644	1	3.15848
TCGA-06-0649	0.175342	1	3.51337
TCGA-12-0616	1.2274	1	2.50235
TCGA-27-1835	1.77534	1	2.4638
TCGA-27-2524	0.632877	1	2.57283
TCGA-14-1829	0.59726	0	2.65531
TCGA-76-4932	3.99452	1	2.12103
TCGA-06-0645	0.479452	1	4.3439
TCGA-27-2523	1.33973	1	2.35016
TCGA-19-0957	1.82466	1	2.723
TCGA-12-0619	2.90959	1	3.44982
TCGA-06-2569	0.0356164	0	3.23818
TCGA-E1-A7YW	3.06849	1	3.18546
TCGA-DU-A76O	1.43014	0	2.87671
TCGA-S9-A6UA	0.487671	1	3.82894
TCGA-HT-A74H	0.20274	0	2.58365
TCGA-S9-A6WE	11.2685	0	1.53532
TCGA-S9-A6WO	1.55068	0	3.67568
TCGA-DU-7306	3.49863	0	2.00716
TCGA-HW-A5KK	1.06301	1	3.49087
TCGA-HT-A5RB	0.00821918	0	2.00348
TCGA-WY-A85C	3.90685	0	1.84103
TCGA-HT-7676	0.0136986	0	3.14772
TCGA-CS-4941	0.641096	1	3.38395
TCGA-E1-A7YV	2.70411	1	1.23171
TCGA-41-4097	0.0164384	1	3.57074
TCGA-26-5136	1.58082	1	3.2159
TCGA-FG-8182	1.13973	0	3.47641
TCGA-HT-7881	2.95616	0	1.36813
TCGA-DB-5277	4.23836	1	1.74058
TCGA-27-1837	1.16986	1	2.87543
TCGA-FG-A4MX	1.5589	0	1.53414
TCGA-TM-A7C4	4.0274	0	1.62385
TCGA-28-5220	1.06301	1	2.97569
TCGA-06-2562	1.04658	1	3.60628
TCGA-32-2634	1.89863	0	2.41565
TCGA-28-5207	0.939726	1	3.07394
TCGA-28-5216	1.13699	0	2.58979
TCGA-41-2571	0.0712329	1	2.49452
TCGA-12-5299	0.268493	1	2.70687
TCGA-06-2561	1.47123	1	3.52324
TCGA-14-0871	2.41096	1	2.88147
TCGA-14-2554	1.45753	1	2.73158
TCGA-TM-A84F	4.92055	0	3.43303
TCGA-P5-A731	0.750685	0	2.11893
TCGA-E1-5304	3.4274	1	1.02887
TCGA-E1-A7YQ	4.32329	1	3.35741
TCGA-28-5213	0.816438	0	3.47865
TCGA-14-1402	2.67123	1	2.57863
TCGA-06-5858	0.512329	0	3.21201
TCGA-HT-7854	3.29041	0	2.70697
TCGA-06-2567	0.364384	1	3.85972
TCGA-DU-5854	0.70411	0	3.5373
TCGA-DU-6408	9.50685	1	2.81412
TCGA-S9-A7IZ	1.66575	0	2.47489
TCGA-P5-A5EX	0.665753	0	3.00155
TCGA-E1-A7YL	1.34795	1	2.8889
TCGA-DU-8164	1.78356	0	1.7343
TCGA-FG-A711	4.05753	1	1.4695
TCGA-HW-7495	2.95342	0	1.18769
TCGA-HT-7860	0.0410959	0	3.49308
TCGA-TM-A84C	1.34795	1	2.47635
TCGA-DU-A76K	0.950685	1	0.98161
TCGA-FG-5965	3.06849	1	1.86626
TCGA-S9-A6U8	8.1863	1	3.5278
TCGA-S9-A7IQ	3.01096	0	1.15295
TCGA-S9-A6TZ	3.06849	0	3.26448
TCGA-DU-7300	5.16712	1	1.89054
TCGA-E1-A7YJ	1.62192	1	2.73909
TCGA-DU-A6S2	2.12877	0	1.12044
TCGA-HT-A619	1.78356	0	0.98271
TCGA-RY-A847	2.55616	0	2.30799
TCGA-S9-A6U5	2.71781	0	1.85692
TCGA-HT-8011	1.35342	0	2.61509
TCGA-DB-A75O	2.56164	0	2.52202
TCGA-DB-A64U	2.31781	0	2.31944
TCGA-WY-A858	3.66301	0	3.21673
TCGA-P5-A5EZ	0.191781	0	2.38802
TCGA-E1-A7YK	1.03562	1	2.96929
TCGA-CS-5390	NA	0	1.54577
TCGA-HT-7475	1.45205	0	1.46846
TCGA-DU-7302	5.02466	0	1.58683
TCGA-S9-A6TX	3.41096	0	1.71185
TCGA-S9-A7J1	0.682192	0	2.32236
TCGA-WH-A86K	1.10959	0	1.99582
TCGA-FG-A60K	1.48493	0	1.84403
TCGA-76-4929	0.30411	1	2.88452
TCGA-19-2629	2.01918	1	2.93791
TCGA-27-2528	1.31507	1	1.89783
TCGA-06-1804	1.13425	1	2.97703
TCGA-14-0817	0.449315	1	2.97781
TCGA-06-0187	2.26849	1	3.12219
TCGA-28-5218	0.430137	1	3.89447
TCGA-06-5408	0.978082	1	2.95659
TCGA-28-5204	1.24384	1	2.95185
TCGA-12-0618	1.08219	1	2.04492
TCGA-DB-A75K	1.00822	0	2.67792
TCGA-TQ-A7RM	3.05753	0	1.4004
TCGA-DH-A66B	3.50411	0	3.39915
TCGA-DB-A4XE	3.12055	0	2.32806
TCGA-E1-A7YY	12.1781	1	1.59738
TCGA-TQ-A7RH	1.33151	0	3.58268
TCGA-DU-6406	1.40274	1	2.80407
TCGA-DU-7014	9.78356	1	2.43157
TCGA-P5-A735	0.8	0	2.76806
TCGA-FG-A6IZ	1.25205	0	1.4967
TCGA-DU-8162	1.21644	1	2.13642
TCGA-HT-A5RC	0.443836	1	2.62791
TCGA-FG-A710	3.05479	0	3.22048
TCGA-HT-7467	0.00821918	0	1.34355
TCGA-HT-7605	0.380822	0	2.16462
TCGA-32-1970	1.28219	1	2.80599
TCGA-26-5134	0.457534	0	3.39441
TCGA-26-1442	2.61096	0	2.03392
TCGA-12-3652	2.90959	1	1.23501
TCGA-QH-A6CV	1.21096	0	3.36875
TCGA-TM-A7CA	2.89863	0	2.52272
TCGA-FG-A87Q	0.476712	0	2.95873
TCGA-DH-A66G	1.43288	0	2.51784
TCGA-FG-A60L	1.79452	0	3.53366
TCGA-HT-7857	0.0191781	0	4.98997
TCGA-S9-A7R1	14.1534	1	0.951682
TCGA-HT-7616	0.0191781	1	2.89569
TCGA-HT-7474	0.312329	0	1.6429
TCGA-WY-A859	3.32329	0	1.24592
TCGA-P5-A737	1.01918	0	1.85737
TCGA-QH-A6X8	1.39452	0	2.35296
TCGA-DU-8166	1.4137	0	2.97001
TCGA-S9-A7IY	1.9589	0	2.88849
TCGA-P5-A72U	0.0191781	0	2.42501
TCGA-HT-7481	7.99452	0	1.63396
TCGA-DU-A7TJ	0.0465753	0	2.97427
TCGA-DH-A7UT	1.45479	1	2.56833
TCGA-FG-7636	1.49041	0	1.863
TCGA-DU-A6S8	1.85753	0	1.60575
TCGA-DU-5874	1.26301	0	1.66448
TCGA-HT-8018	3.15616	1	2.94009
TCGA-DU-7012	0.545205	1	4.19697
TCGA-FG-A6J1	1.36986	0	2.30516
TCGA-S9-A7IS	0.660274	1	1.57785
TCGA-DH-5143	3.83836	0	2.67573
TCGA-P5-A733	1.13425	0	1.56711
TCGA-CS-6290	3.11507	1	3.5402
TCGA-DB-A75L	0.936986	0	2.17142
TCGA-R8-A6ML	7.83562	0	0.929563
TCGA-FG-5962	3.98082	0	1.92394
TCGA-DU-A5TT	2.03562	0	2.16145
TCGA-HT-A61A	0.531507	0	1.61644
TCGA-P5-A5EW	0.558904	0	3.56648
TCGA-S9-A7QW	1.25479	0	1.66056
TCGA-HW-A5KM	1.72603	0	5.0895
TCGA-DH-A7UR	4.52055	0	1.67831
TCGA-06-0138	2.01918	1	2.95972
TCGA-06-0747	0.224658	1	2.77809
TCGA-06-5414	0.747945	0	3.26115
TCGA-06-0750	0.0767123	1	3.16783
TCGA-DU-7294	7.86027	0	1.7697
TCGA-FG-A70Z	0.89863	0	2.53629
TCGA-E1-A7YS	1.27671	1	0.794859
TCGA-DU-5871	1.57808	0	3.19007
TCGA-28-2499	NA	1	3.0338
TCGA-06-0152	1.0274	1	3.54571
TCGA-26-5133	1.23836	0	1.99952
TCGA-76-4928	0.257534	1	3.09484
TCGA-06-5856	0.312329	1	2.86379
TCGA-19-2619	0.805479	0	2.03763
TCGA-QH-A6CW	1.13425	0	2.25201
TCGA-E1-A7Z6	2.69589	1	2.32322
TCGA-S9-A6TS	5.18082	1	2.57159
TCGA-S9-A89V	1.5589	0	2.76614
TCGA-TM-A7C5	4.10959	0	1.18671
TCGA-DH-A7US	1.93425	0	1.97858
TCGA-41-3915	0.986301	1	3.48655
TCGA-P5-A736	0.630137	0	3.35045
TCGA-DU-6394	1.86849	1	1.70872
TCGA-14-1825	0.635616	1	2.37692
TCGA-HT-A74K	1.27945	0	1.64084
TCGA-TQ-A7RI	0.169863	0	1.66044
TCGA-DU-6400	0.10137	1	2.01248
TCGA-19-5960	1.24658	1	2.33929
TCGA-06-2557	0.090411	1	4.54227
TCGA-S9-A6WG	7.12877	0	3.00171
TCGA-S9-A6WQ	1.1726	0	3.30109
TCGA-HT-7606	1.4411	0	1.80749
TCGA-HT-7470	3.34247	1	2.22824
TCGA-HT-7468	0.556164	0	1.96034
TCGA-27-1830	0.421918	1	2.98313
TCGA-06-0878	0.59726	0	3.51999
TCGA-P5-A72W	0.868493	0	2.49451
TCGA-QH-A6XA	1.37534	0	2.93729
TCGA-S9-A6U2	2.48767	0	2.39837
TCGA-TM-A84H	2.53699	0	2.77055
TCGA-DB-A64P	2.50959	0	1.43852
TCGA-HT-A74O	0.00821918	0	2.45342
TCGA-DU-A7TA	7.0274	0	3.03822
TCGA-RY-A83X	2.5726	0	1.54242
TCGA-HT-7610	4.67397	0	2.07198
TCGA-DU-A5TY	2.83014	1	3.57688
TCGA-VM-A8CB	0.00821918	0	1.52494
TCGA-HT-7856	3.25753	0	1.30043
TCGA-16-1045	2.41918	1	4.31176
TCGA-76-4926	0.378082	1	2.35731
TCGA-HW-A5KL	2.40548	0	2.57807
TCGA-DU-6542	0.2	0	3.44626
TCGA-VW-A7QS	1.93425	0	1.02184
TCGA-06-5411	0.69589	1	2.92314
TCGA-HT-8015	0.00821918	0	2.45415
TCGA-S9-A6TU	7.26027	0	3.07897
TCGA-HT-7602	2.48767	0	2.44735
TCGA-CS-5396	4.46849	0	1.45214
TCGA-27-2526	0.238356	1	2.32586
TCGA-32-4213	1.65479	0	2.97039
TCGA-VM-A8CH	1.95616	0	2.52369
TCGA-15-0742	1.14795	1	2.31717
TCGA-06-5417	0.424658	0	1.80343
TCGA-26-5135	0.739726	1	3.08204
TCGA-26-5139	0.131507	0	2.85825
TCGA-06-0221	1.65205	1	2.4438
TCGA-19-4065	0.586301	0	3.56625
TCGA-06-0178	7.34521	1	2.77632
TCGA-06-0184	5.82466	1	3.64024
TCGA-HT-8010	0.136986	0	2.00332
TCGA-DU-A5TS	2.6411	0	1.81635
TCGA-DU-7010	1.24932	1	2.17634
TCGA-DU-A6S7	1.74795	0	3.51623
TCGA-HT-8109	0.463014	0	2.56153
TCGA-FG-A4MY	1.97534	0	1.90038
TCGA-HT-A61B	1.46027	0	3.96319
TCGA-QH-A65X	1.32055	0	1.57285
TCGA-HT-8019	2.75068	0	0.897426
TCGA-S9-A6WP	1.55342	0	2.62645
TCGA-P5-A781	0.367123	0	2.14672
TCGA-06-0210	0.616438	1	3.83185
TCGA-15-1444	4.21096	1	2.99208
TCGA-HW-8321	3.54521	0	2.70886
TCGA-R8-A6MK	7.40274	0	1.72603
TCGA-HT-7902	2.61918	0	2.10382
TCGA-DU-A7TG	3.70137	1	2.00917
TCGA-TQ-A7RJ	3.36712	0	3.14403
TCGA-FN-7833	2.29315	0	4.57818
TCGA-RY-A83Y	0.454795	0	1.8296
TCGA-KT-A74X	1.2	0	1.40023
TCGA-TM-A84M	2.06575	0	1.28604
TCGA-06-0130	1.07945	1	4.55139
TCGA-HT-8111	0.0191781	0	2.99485
TCGA-HT-7681	3.72329	0	2.09192
TCGA-HT-A616	0.150685	0	1.02015
TCGA-DU-7019	2.19178	0	2.13966
TCGA-HT-8113	2.46575	0	1.16145
TCGA-HT-7873	1.96712	0	3.16844
TCGA-HW-8320	3.33425	0	3.00434
TCGA-HT-A74J	0.876712	0	1.93784
TCGA-DU-5872	1.45753	0	3.32792
TCGA-RY-A845	1.63288	0	2.16325
TCGA-DB-A75P	1.34795	0	2.11124
TCGA-DU-7299	3.66849	1	3.21207
TCGA-DU-7006	0.956164	1	4.0198
TCGA-HT-A4DS	0.0191781	0	2.26681
TCGA-DU-6405	1.65753	1	3.04915
TCGA-S9-A7J0	1.66849	0	2.36659
TCGA-06-0745	0.654795	1	3.13082
TCGA-12-5295	1.24384	1	1.96853
TCGA-27-1831	1.38356	1	2.89679
TCGA-27-1832	0.821918	1	3.24796
TCGA-06-0132	2.11233	1	3.70541
TCGA-27-1834	3.37808	1	3.91416
TCGA-CS-5397	0.531507	1	3.10815
TCGA-DU-8163	1.72329	0	3.43972
TCGA-HT-7884	0.939726	0	2.21263
TCGA-HT-7476	0.545205	0	1.77406
TCGA-DU-5853	1.11507	0	3.19514
TCGA-DB-A64R	2.61644	0	1.70645
TCGA-HT-7604	10.2055	0	2.58287
TCGA-DB-A64Q	0.49863	0	1.4665
TCGA-FG-A713	1.70411	0	1.341
TCGA-FG-6691	3.44384	0	3.77339
TCGA-HT-7620	1.18904	0	2.2742
TCGA-HT-7471	0.0109589	0	3.22
TCGA-FG-5964	4.35068	0	2.74004
TCGA-DB-5270	10.2274	0	2.82516
TCGA-P5-A5ET	0	0	1.50389
TCGA-CS-4944	5.00822	0	2.02766
TCGA-DU-7018	2.55616	1	1.128
TCGA-QH-A65V	1.05205	0	1.32722
TCGA-DU-A6S3	1.79726	0	1.22625
TCGA-S9-A7R3	8.25479	0	2.91751
TCGA-S9-A6TW	3.42466	0	1.71065
TCGA-S9-A7QY	2.36438	0	1.6969
TCGA-DU-7008	13.0192	0	1.89442

## Sheet: IDHwt
ID	futime	fustat	TMEM106A
TCGA-QH-A6CX	1.01918	1	2.35217
TCGA-DU-A76L	2.23014	1	3.43539
TCGA-E1-A7YQ	4.32329	1	3.3574
TCGA-FG-6692	1.53699	1	2.06442
TCGA-DU-5852	0.561644	1	3.15848
TCGA-DU-6403	0.969863	1	2.84401
TCGA-DU-6406	1.40274	1	2.80406
TCGA-DU-8162	1.21644	1	2.13641
TCGA-DU-A7TD	0.624658	1	3.54279
TCGA-FG-A4MU	0.893151	0	3.48505
TCGA-FG-A4MW	1.53151	1	1.75451
TCGA-FG-A70Z	0.89863	0	2.53628
TCGA-QH-A6CV	1.21096	0	3.36874
TCGA-CS-4941	0.641096	1	3.38394
TCGA-CS-6188	2.23014	1	2.62821
TCGA-DU-5854	0.70411	0	3.5373
TCGA-DU-6405	1.65753	1	3.04914
TCGA-DU-7013	0.736986	1	3.04414
TCGA-DU-7292	0.663014	1	2.31547
TCGA-DU-A7TJ	0.0465753	0	2.97426
TCGA-E1-A7YD	1.19178	1	2.13595
TCGA-E1-A7YJ	1.62192	1	2.73908
TCGA-FG-5963	2.12329	1	3.56
TCGA-FG-6688	1.56438	0	2.49167
TCGA-FG-A87Q	0.476712	0	2.95872
TCGA-HT-8104	1.01918	0	2.36968
TCGA-HT-8110	1.14795	0	3.67444
TCGA-HT-A5RA	2.27945	0	2.35093
TCGA-HT-A5RC	0.443836	1	2.62791
TCGA-HW-A5KK	1.06301	1	3.49086
TCGA-KT-A7W1	1.2	0	1.95481
TCGA-QH-A6XC	1.39178	0	2.32718
TCGA-S9-A6U0	2.03288	1	3.05175
TCGA-S9-A6WM	1.65479	0	2.71447
TCGA-S9-A7IX	2.24384	1	3.00353
TCGA-TM-A7C3	4.56438	1	2.46779
TCGA-CS-5395	1.75068	1	2.18166
TCGA-DU-A76K	0.950685	1	0.981607
TCGA-DU-A7TB	4.29315	0	1.33694
TCGA-E1-A7Z2	1.09041	1	1.44621
TCGA-HT-8107	0.0383562	0	1.16392
TCGA-HT-8558	1.14521	0	1.35365
TCGA-HT-A617	1.34521	0	2.05986
TCGA-HT-A61A	0.531507	0	1.61644
TCGA-P5-A5F6	0.106849	0	1.30226
TCGA-DB-A64O	2.12329	1	2.34904
TCGA-FG-7643	1.67397	0	1.42048
TCGA-TQ-A7RP	2.50411	0	1.65673
TCGA-DB-A75P	1.34795	0	2.11124
TCGA-HT-7680	0.0630137	0	2.77621
TCGA-HT-7691	0.00821918	0	2.33489
TCGA-HT-7854	3.29041	0	2.70697
TCGA-HT-8015	0.00821918	0	2.45415
TCGA-P5-A5EY	0.19726	0	1.94847
TCGA-TM-A84C	1.34795	1	2.47635
TCGA-VM-A8C9	3.6	0	2.9201
TCGA-DU-8165	1.59452	0	4.23143
TCGA-DU-A5TT	2.03562	0	2.16145
TCGA-HT-7469	0.961644	1	2.04193
TCGA-HT-7882	0.309589	1	4.87587
TCGA-HT-A61C	1.47123	1	2.80392
TCGA-P5-A72U	0.0191781	0	2.42501
TCGA-TM-A84J	2.0137	0	1.78701
TCGA-CS-6186	1.47397	1	2.48308
TCGA-DH-5140	1.66301	1	2.4176
TCGA-DU-8161	1.97808	1	3.88596
TCGA-FG-8181	2.36164	0	1.16208
TCGA-CS-5397	0.531507	1	3.10814
TCGA-DU-5847	1.50137	0	4.06765
TCGA-DU-6392	17.5973	0	2.34337
TCGA-DU-6402	0.586301	1	2.71619
TCGA-DU-7006	0.956164	1	4.01979
TCGA-DU-7012	0.545205	1	4.19697
TCGA-DU-7290	0.863014	1	3.57926
TCGA-DU-8158	0.424658	1	3.59728
TCGA-DU-A5TY	2.83014	1	3.57688
TCGA-E1-A7YL	1.34795	1	2.88889
TCGA-E1-A7YM	1.77534	1	1.61469
TCGA-E1-A7YN	1.99178	1	4.34594
TCGA-HT-7857	0.0191781	0	4.98996
TCGA-HT-7860	0.0410959	0	3.49307
TCGA-HT-8011	1.35342	0	2.61507
TCGA-HT-8564	1.30959	0	2.73655
TCGA-HT-A4DS	0.0191781	0	2.26681
TCGA-HT-A618	1.40274	0	3.37759
TCGA-HT-A74H	0.20274	0	2.58364
TCGA-QH-A6CS	1.61096	0	2.4681
TCGA-S9-A6UA	0.487671	1	3.82893
TCGA-S9-A7R2	0.865753	1	3.13385
TCGA-S9-A89V	1.5589	0	2.76613
TCGA-TM-A84B	2.07671	1	1.81483
TCGA-VM-A8CD	0.657534	1	2.97593
TCGA-VW-A8FI	0.671233	1	2.2166
TCGA-02-0047	1.2274	1	3.0866
TCGA-02-0055	0.208219	1	3.66026
TCGA-02-2485	1.28767	0	1.93676
TCGA-02-2486	1.69315	1	4.1085
TCGA-06-0125	3.96712	1	2.26637
TCGA-06-0130	1.07945	1	4.55139
TCGA-06-0132	2.11233	1	3.70541
TCGA-06-0139	0.991781	1	5.09241
TCGA-06-0141	0.857534	1	3.34685
TCGA-06-0157	0.265753	1	3.14464
TCGA-06-0158	0.90137	1	3.19211
TCGA-06-0168	1.63836	1	3.27656
TCGA-06-0174	0.268493	1	2.32835
TCGA-06-0184	5.82466	1	3.64023
TCGA-06-0187	2.26849	1	3.12218
TCGA-06-0190	0.868493	1	3.52317
TCGA-06-0210	0.616438	1	3.43449
TCGA-06-0211	0.986301	1	3.16145
TCGA-06-0219	0.060274	1	2.71299
TCGA-06-0238	1.10959	1	3.1542
TCGA-06-0644	1.05205	1	3.69341
TCGA-06-0645	0.479452	1	4.34389
TCGA-06-0646	0.479452	1	3.70027
TCGA-06-0649	0.175342	1	3.51336
TCGA-06-0686	1.18356	1	2.85492
TCGA-06-0743	2.2	1	2.92782
TCGA-06-0744	3.90685	1	2.28017
TCGA-06-0745	0.654795	1	3.13082
TCGA-06-0747	0.224658	1	2.77808
TCGA-06-0749	0.224658	1	2.75245
TCGA-06-0750	0.0767123	1	3.16783
TCGA-06-0878	0.59726	0	3.51998
TCGA-06-0882	1.73151	1	3.51059
TCGA-06-1804	1.13425	1	2.97702
TCGA-06-2557	0.090411	1	4.54227
TCGA-06-2558	1.0411	1	3.1499
TCGA-06-2559	0.410959	1	2.87658
TCGA-06-2561	1.47123	1	3.52323
TCGA-06-2562	1.04658	1	3.60628
TCGA-06-2563	2.55342	0	2.76792
TCGA-06-2564	0.49589	0	3.40571
TCGA-06-2565	1.3863	1	3.22844
TCGA-06-2567	0.364384	1	3.85971
TCGA-06-2569	0.0356164	0	3.23817
TCGA-06-5408	0.978082	1	2.95658
TCGA-06-5410	0.29589	1	5.07292
TCGA-06-5411	0.69589	1	2.92313
TCGA-06-5412	0.378082	1	3.72462
TCGA-06-5413	0.734247	0	3.50205
TCGA-06-5414	0.747945	0	3.26114
TCGA-06-5418	0.227397	1	3.16533
TCGA-06-5856	0.312329	1	2.86378
TCGA-06-5858	0.512329	0	3.212
TCGA-06-5859	0.380822	0	3.53845
TCGA-08-0386	1.50137	1	2.48406
TCGA-12-0616	1.2274	1	2.50234
TCGA-12-0618	1.08219	1	2.04491
TCGA-12-0619	2.90959	1	3.44982
TCGA-12-0821	0.884932	1	2.24692
TCGA-12-1597	1.84932	1	1.9048
TCGA-12-3650	0.912329	1	2.02152
TCGA-12-3652	2.90959	1	1.23501
TCGA-12-3653	1.21096	1	3.13372
TCGA-12-5295	1.24384	1	1.96853
TCGA-12-5299	0.268493	1	2.70686
TCGA-14-0781	0.0794521	1	3.08446
TCGA-14-0787	0.186301	1	3.13095
TCGA-14-0789	0.936986	1	3.72884
TCGA-14-0790	1.14795	1	1.71086
TCGA-14-0817	0.449315	1	2.9778
TCGA-14-0871	2.41096	1	2.88147
TCGA-14-1034	1.32877	1	3.07237
TCGA-14-1823	1.48767	1	3.34605
TCGA-14-1825	0.635616	1	2.37691
TCGA-14-1829	0.59726	0	2.6553
TCGA-14-2554	1.45753	1	2.73158
TCGA-15-0742	1.14795	1	2.31716
TCGA-16-0846	0.326027	1	3.13853
TCGA-16-1045	2.41918	1	4.31176
TCGA-19-1787	1.05479	1	3.36946
TCGA-19-2619	0.805479	0	2.03763
TCGA-19-2620	0.405479	1	1.99582
TCGA-19-2624	0.0136986	1	2.21806
TCGA-19-2625	0.339726	1	2.42907
TCGA-19-4065	0.586301	0	3.81754
TCGA-19-5960	1.24658	1	2.33928
TCGA-26-5132	0.783562	0	2.39497
TCGA-26-5133	1.23836	0	1.99951
TCGA-26-5134	0.457534	0	3.3944
TCGA-26-5135	0.739726	1	3.08203
TCGA-26-5136	1.58082	1	3.21589
TCGA-26-5139	0.131507	0	2.85824
TCGA-27-1830	0.421918	1	2.98312
TCGA-27-1831	1.38356	1	2.89678
TCGA-27-1832	0.821918	1	3.24796
TCGA-27-1834	3.37808	1	3.91416
TCGA-27-1835	1.77534	1	2.4638
TCGA-27-1837	1.16986	1	2.87542
TCGA-27-2519	1.50685	1	3.54507
TCGA-27-2523	1.33973	1	2.35015
TCGA-27-2524	0.632877	1	2.57282
TCGA-27-2526	0.238356	1	2.32585
TCGA-27-2528	1.31507	1	1.89783
TCGA-28-1747	0.210959	1	3.19017
TCGA-28-1753	0.10137	0	3.19671
TCGA-28-2499	NA	1	3.03379
TCGA-28-2509	0.39726	0	2.13512
TCGA-28-2513	0.608219	0	3.27284
TCGA-28-2514	0.438356	0	2.4189
TCGA-28-5204	1.24384	1	2.95185
TCGA-28-5207	0.939726	1	3.07393
TCGA-28-5208	1.49041	1	3.1423
TCGA-28-5209	1.21096	0	2.30342
TCGA-28-5213	0.816438	0	3.47864
TCGA-28-5215	0.917808	1	3.63866
TCGA-28-5216	1.13699	0	2.58978
TCGA-28-5218	0.430137	1	3.89446
TCGA-28-5220	1.06301	1	2.97567
TCGA-32-1970	1.28219	1	2.80599
TCGA-32-1980	0.0986301	1	3.81003
TCGA-32-1982	0.389041	1	3.50793
TCGA-32-2615	1.32877	1	3.67012
TCGA-32-2616	0.613699	1	2.86028
TCGA-32-2632	0.736986	1	3.38531
TCGA-32-2634	1.89863	0	2.41564
TCGA-32-2638	2.09863	1	3.30285
TCGA-32-4213	1.65479	0	2.97038
TCGA-32-5222	1.60274	1	2.37556
TCGA-41-2571	0.0712329	1	2.49451
TCGA-41-2572	1.11233	1	2.37656
TCGA-41-3915	0.986301	1	3.48654
TCGA-41-4097	0.0164384	1	3.57073
TCGA-41-5651	1.26027	1	1.6124
TCGA-76-4925	0.4	1	2.78676
TCGA-76-4926	0.378082	1	2.35731
TCGA-76-4927	1.46575	1	3.47901
TCGA-76-4928	0.257534	1	3.09484
TCGA-76-4929	0.30411	1	2.88451
TCGA-76-4931	0.764384	1	2.64522
TCGA-76-4932	3.99452	1	2.12102

## Sheet: IDHmu
ID	futime	fustat	TMEM106A
TCGA-DU-6399	5.47945	1	3.3036
TCGA-DU-6401	7.28767	1	1.69673
TCGA-DU-6407	7.87671	1	2.77643
TCGA-DU-7008	13.0192	0	1.89441
TCGA-DU-7015	7.56438	0	3.25728
TCGA-DU-7301	2.1589	1	2.65995
TCGA-DU-A5TS	2.6411	0	1.81634
TCGA-DU-A7TA	7.0274	0	3.03821
TCGA-DU-A7TG	3.70137	1	2.00916
TCGA-E1-A7YY	12.1781	1	1.59738
TCGA-FG-6690	3.54521	0	2.8252
TCGA-FG-8182	1.13973	0	3.4764
TCGA-FG-8189	1.87671	0	1.21964
TCGA-FG-A4MT	3.18904	0	2.06513
TCGA-FG-A70Y	2.37808	0	2.91864
TCGA-FG-A711	4.05753	1	1.4695
TCGA-HT-7472	0.00273973	0	3.6267
TCGA-HT-7602	2.48767	0	2.44734
TCGA-HT-7603	1.93151	0	1.15769
TCGA-HT-7676	0.0136986	0	3.14772
TCGA-HT-7689	1.24658	0	2.72234
TCGA-HT-7693	1.46027	0	3.08662
TCGA-HT-8108	0.208219	0	2.98115
TCGA-HT-8113	2.46575	0	1.16145
TCGA-HT-A5R5	0.0109589	0	1.97842
TCGA-IK-7675	1.58356	1	1.78075
TCGA-QH-A6X9	0.158904	0	2.25751
TCGA-TQ-A7RW	2.24932	1	3.98189
TCGA-TQ-A8XE	2.6137	1	2.59272
TCGA-VM-A8C8	3.8274	0	2.9258
TCGA-DB-5280	3.04658	0	2.92541
TCGA-DB-A4X9	3.86849	0	2.22554
TCGA-DB-A4XC	3.89315	0	2.56597
TCGA-DB-A64S	2.28767	0	3.60275
TCGA-DU-5853	1.11507	0	3.19513
TCGA-DU-5871	1.57808	0	3.19007
TCGA-DU-5872	1.45753	0	3.32791
TCGA-DU-6395	4.08493	1	3.21263
TCGA-DU-7011	8.76712	1	2.65136
TCGA-DU-7306	3.49863	0	2.00716
TCGA-DU-8166	1.4137	0	2.97001
TCGA-DU-8167	1.29041	0	3.46683
TCGA-DU-A5TR	2.48767	0	3.1211
TCGA-E1-5322	10.8986	1	3.5354
TCGA-E1-A7YW	3.06849	1	3.18545
TCGA-FG-5965	3.06849	1	1.86626
TCGA-FG-7637	3.33973	0	1.36239
TCGA-FG-8188	1.24658	0	2.92882
TCGA-FG-A4MY	1.97534	0	1.90038
TCGA-FG-A60J	1.23014	0	2.90859
TCGA-HT-7473	1.37808	0	3.75013
TCGA-HT-7474	0.312329	0	1.6429
TCGA-HT-7482	8.91233	0	3.79918
TCGA-HT-7483	14.3973	0	2.06148
TCGA-HT-7610	4.67397	0	2.07197
TCGA-HT-7611	4.8	0	3.55132
TCGA-HT-7873	1.96712	0	3.16843
TCGA-HT-7880	0.443836	0	1.58828
TCGA-HT-7902	2.61918	0	2.10381
TCGA-HT-8013	5.29589	1	3.97577
TCGA-HT-8018	3.15616	1	2.94009
TCGA-HT-A614	0.224658	0	2.32957
TCGA-HT-A74J	0.876712	0	1.93784
TCGA-HW-7489	3.45753	1	2.02058
TCGA-QH-A65S	0.210959	0	2.54134
TCGA-QH-A6X3	0.857534	0	2.44995
TCGA-QH-A6XA	1.37534	0	2.93729
TCGA-RY-A845	1.63288	0	2.16325
TCGA-S9-A6WI	7.08219	0	1.07554
TCGA-S9-A6WQ	1.1726	0	3.30109
TCGA-TM-A84L	3.40274	1	3.72192
TCGA-TM-A84T	1.98356	0	3.12759
TCGA-TQ-A7RH	1.33151	0	3.58267
TCGA-TQ-A7RJ	3.36712	0	3.14402
TCGA-TQ-A7RK	3.67397	0	2.8756
TCGA-TQ-A7RR	2.15616	0	2.8314
TCGA-WY-A85D	3.14247	0	2.89481
TCGA-WY-A85E	1.73425	0	1.0522
TCGA-CS-4938	9.79178	0	2.50919
TCGA-CS-4944	5.00822	0	2.02765
TCGA-CS-6667	4.02466	0	2.19322
TCGA-DB-A75M	1.49041	0	3.0931
TCGA-DU-7007	5.24658	1	3.09191
TCGA-DU-A5TU	2.18082	0	2.97576
TCGA-DU-A76O	1.43014	0	2.87671
TCGA-DU-A7TC	3.11507	0	1.22524
TCGA-E1-A7Z3	6.12329	1	2.02578
TCGA-E1-A7Z4	12.0877	1	2.56726
TCGA-E1-A7Z6	2.69589	1	2.32321
TCGA-F6-A8O4	0.0164384	0	1.65971
TCGA-FG-6689	1.24384	0	2.93098
TCGA-FG-6691	3.44384	0	3.77339
TCGA-FG-A4MX	1.5589	0	1.53414
TCGA-FG-A60L	1.79452	0	3.53365
TCGA-HT-7476	0.545205	0	1.77405
TCGA-HT-7478	0.531507	0	3.45179
TCGA-HT-7485	0.334247	0	2.89491
TCGA-HT-7604	10.2055	0	2.58286
TCGA-HT-7606	1.4411	0	1.80748
TCGA-HT-7858	4.21918	0	3.5266
TCGA-HT-7884	0.939726	0	2.21262
TCGA-HT-A5RB	0.00821918	0	2.00348
TCGA-HT-A616	0.150685	0	1.02015
TCGA-HW-7490	3.8	0	2.09677
TCGA-HW-A5KL	2.40548	0	2.57807
TCGA-HW-A5KM	1.72603	0	5.08949
TCGA-P5-A5EV	0.0191781	0	2.39544
TCGA-P5-A5EW	0.558904	0	3.56647
TCGA-P5-A5F1	0.490411	0	2.29419
TCGA-P5-A5F2	0.663014	0	1.63264
TCGA-P5-A733	1.13425	0	1.5671
TCGA-P5-A735	0.8	0	2.76805
TCGA-S9-A6TU	7.26027	0	3.07897
TCGA-S9-A6TZ	3.06849	0	3.26447
TCGA-S9-A6U8	8.1863	1	3.52779
TCGA-S9-A6WO	1.55068	0	3.67567
TCGA-S9-A7R3	8.25479	0	2.9175
TCGA-S9-A7R7	8.21918	0	3.76164
TCGA-TM-A7C4	4.0274	0	1.62385
TCGA-TM-A7CA	2.89863	0	2.52271
TCGA-TM-A7CF	5.44932	0	1.72935
TCGA-TM-A84Q	2.11507	0	3.08894
TCGA-TQ-A7RV	5.11781	0	2.40075
TCGA-VM-A8CH	1.95616	0	2.52368
TCGA-WH-A86K	1.10959	0	1.99582
TCGA-WY-A859	3.32329	0	1.24591
TCGA-WY-A85A	3.61644	0	2.33357
TCGA-WY-A85B	3.81644	0	3.13636
TCGA-WY-A85C	3.90685	0	1.84103
TCGA-DH-A66G	1.43288	0	2.51783
TCGA-DU-6408	9.50685	1	2.81412
TCGA-DU-7309	0.230137	0	2.28839
TCGA-FG-8191	2.71781	0	2.12941
TCGA-HT-7470	3.34247	1	2.22824
TCGA-HT-7688	2.6411	0	1.68202
TCGA-P5-A5F4	0.632877	0	1.71175
TCGA-S9-A7J0	1.66849	0	2.36658
TCGA-TQ-A7RF	1.78082	0	2.03052
TCGA-DB-5270	10.2274	0	2.82515
TCGA-DB-5275	3.99452	0	2.18164
TCGA-DB-5281	6.52329	0	2.29642
TCGA-DB-A4XE	3.12055	0	2.32805
TCGA-DH-5143	3.83836	0	2.67572
TCGA-DU-5855	0.567123	0	3.23498
TCGA-DU-6396	6.26301	1	3.94749
TCGA-DU-6542	0.2	0	3.44625
TCGA-DU-7019	2.19178	0	2.13966
TCGA-DU-7304	1.94247	1	2.18655
TCGA-DU-8163	1.72329	0	3.43972
TCGA-DU-A7T8	11.5863	1	2.96206
TCGA-E1-A7YU	0.0630137	1	1.76589
TCGA-E1-A7YV	2.70411	1	1.2317
TCGA-FN-7833	2.29315	0	4.57817
TCGA-HT-7475	1.45205	0	1.46846
TCGA-HT-7609	3.83288	0	2.18532
TCGA-HT-7684	0.50411	0	1.84779
TCGA-HT-7690	0.00821918	0	3.39164
TCGA-HT-7879	0.306849	0	2.78913
TCGA-HT-8111	0.0191781	0	2.99484
TCGA-HT-8114	2.84932	0	2.87666
TCGA-QH-A6CW	1.13425	0	2.25201
TCGA-QH-A870	1.08219	0	2.64953
TCGA-S9-A6TV	1.56438	0	3.60377
TCGA-TM-A84H	2.53699	0	2.77055
TCGA-TQ-A7RM	3.05753	0	1.40039
TCGA-CS-4942	3.65753	1	3.45057
TCGA-CS-4943	3.03014	1	2.92686
TCGA-CS-5393	3.34795	0	2.71099
TCGA-CS-6290	3.11507	1	3.54019
TCGA-CS-6666	3.91233	0	2.46226
TCGA-DB-5273	6.83014	0	2.62281
TCGA-DB-5277	4.23836	1	1.74057
TCGA-DB-A4XB	2.51781	0	2.62326
TCGA-DB-A4XD	3.31507	0	2.13765
TCGA-DB-A4XF	2.79726	0	2.03908
TCGA-DB-A64X	1.54247	0	1.86649
TCGA-DB-A75L	0.936986	0	2.17141
TCGA-DB-A75O	2.56164	0	2.52201
TCGA-DH-5142	5.32329	0	3.67839
TCGA-DH-A66B	3.50411	0	3.39915
TCGA-DH-A66D	2.31781	0	3.36999
TCGA-DH-A7UT	1.45479	1	2.56832
TCGA-DH-A7UU	1.14247	0	2.50908
TCGA-DH-A7UV	1.55068	0	3.04789
TCGA-DU-7010	1.24932	1	2.17634
TCGA-DU-7298	1.57808	1	2.88701
TCGA-DU-7299	3.66849	1	3.21207
TCGA-DU-A5TP	2.7726	0	4.10966
TCGA-DU-A5TW	2.08219	0	2.38796
TCGA-DU-A6S7	1.74795	0	3.51623
TCGA-E1-5302	4.17808	1	2.09767
TCGA-E1-5303	5.62192	1	2.95095
TCGA-E1-5304	3.4274	1	1.02886
TCGA-E1-5305	6.66575	1	1.91566
TCGA-E1-5307	4.8274	1	2.35253
TCGA-E1-A7YE	2.4274	1	3.09927
TCGA-E1-A7YH	7.76712	1	2.10635
TCGA-E1-A7YI	0.30411	1	1.50791
TCGA-E1-A7YK	1.03562	1	2.96928
TCGA-FG-7636	1.49041	0	1.863
TCGA-FG-8185	1.1863	0	1.81039
TCGA-FG-A6J3	1.85479	0	3.37066
TCGA-FG-A87N	1.55342	0	1.87123
TCGA-HT-7477	2.02192	0	2.13702
TCGA-HT-7479	3.36164	0	3.51522
TCGA-HT-7601	0.419178	0	4.29737
TCGA-HT-7686	3.56164	0	3.55867
TCGA-HT-7855	1.60274	0	2.55614
TCGA-HT-8563	2.35616	0	4.95301
TCGA-HT-A5R7	1.68493	0	1.58628
TCGA-HT-A61B	1.46027	0	3.96318
TCGA-HT-A74O	0.00821918	0	2.45342
TCGA-HW-8319	3.31233	1	2.58577
TCGA-HW-8320	3.33425	0	3.00433
TCGA-HW-8321	3.54521	0	2.70885
TCGA-P5-A5EU	0	0	2.738
TCGA-P5-A5EZ	0.191781	0	2.38802
TCGA-P5-A72W	0.868493	0	2.49451
TCGA-P5-A72X	1.10411	0	2.14071
TCGA-P5-A736	0.630137	0	3.35045
TCGA-P5-A780	0.19726	0	2.79085
TCGA-RY-A83Z	0.824658	0	2.02322
TCGA-RY-A843	0.172603	0	1.71276
TCGA-S9-A6TS	5.18082	1	2.57159
TCGA-S9-A6U1	2.15068	0	3.23255
TCGA-S9-A6U6	2.92877	0	1.9552
TCGA-S9-A6U9	7.99452	0	2.95671
TCGA-S9-A6WG	7.12877	0	3.0017
TCGA-S9-A7IS	0.660274	1	1.57785
TCGA-S9-A7IZ	1.66575	0	2.47489
TCGA-S9-A7QW	1.25479	0	1.66056
TCGA-S9-A7QX	1.54521	0	2.56725
TCGA-S9-A7R4	2.50411	0	3.07303
TCGA-S9-A7R8	2.63288	1	2.65083
TCGA-S9-A89Z	1.70685	0	3.80009
TCGA-TM-A84F	4.92055	0	3.43302
TCGA-TM-A84I	2.33973	0	2.20774
TCGA-VM-A8CF	1.66849	0	3.03271
TCGA-VV-A86M	1.33425	0	2.56217
TCGA-WY-A858	3.66301	0	3.21673
TCGA-02-2483	1.27671	0	2.55011
TCGA-06-0129	2.80548	1	4.01702
TCGA-06-2570	2.62466	0	3.43185
TCGA-06-5417	0.424658	0	1.80342
TCGA-19-2629	2.01918	1	2.9379
TCGA-26-1442	2.61096	0	2.03391
TCGA-27-2521	1.39726	1	1.77279
TCGA-06-0221	1.65205	1	2.44379

## Sheet: Oligo
ID	futime	fustat	TMEM106A
TCGA-CS-5390	NA	0	1.54576
TCGA-CS-5394	0.0219178	0	1.32268
TCGA-CS-5396	4.46849	0	1.45213
TCGA-CS-6668	4.16164	0	1.43434
TCGA-CS-6670	3.90685	0	0.941061
TCGA-DB-5274	6.27123	0	1.72995
TCGA-DB-5278	7.59452	0	1.80322
TCGA-DB-5279	3.70959	0	1.79405
TCGA-DB-A4XA	1.56986	0	2.09903
TCGA-DB-A4XG	6.07945	0	1.11038
TCGA-DB-A4XH	2.63562	0	0.880833
TCGA-DB-A64L	2.01644	0	1.60807
TCGA-DB-A64P	2.50959	0	1.43851
TCGA-DB-A64Q	0.49863	0	1.46649
TCGA-DB-A64R	2.61644	0	1.70644
TCGA-DB-A64U	2.31781	0	2.31944
TCGA-DB-A64V	2.43562	0	2.52862
TCGA-DB-A64W	1.2	1	0.583774
TCGA-DB-A75K	1.00822	0	2.67791
TCGA-DH-5141	2.65205	0	1.5059
TCGA-DH-5144	2.04932	0	1.93367
TCGA-DH-A669	2.51781	1	1.92685
TCGA-DH-A66F	1.43288	0	1.29947
TCGA-DH-A7UR	4.52055	0	1.6783
TCGA-DH-A7US	1.93425	0	1.97858
TCGA-DU-5849	1.2137	0	1.88439
TCGA-DU-5870	15.1945	0	1.89998
TCGA-DU-5874	1.26301	0	1.66447
TCGA-DU-6393	4.34247	1	1.33814
TCGA-DU-6394	1.86849	1	1.70871
TCGA-DU-6397	3.83836	1	1.78388
TCGA-DU-6400	0.10137	1	2.01247
TCGA-DU-6410	0.663014	0	0.615512
TCGA-DU-7009	12.863	1	1.2825
TCGA-DU-7018	2.55616	1	1.128
TCGA-DU-7294	7.86027	0	1.76969
TCGA-DU-7300	5.16712	1	1.89054
TCGA-DU-7302	5.02466	0	1.58682
TCGA-DU-8164	1.78356	0	1.73429
TCGA-DU-8168	1.18082	0	1.69263
TCGA-DU-A6S2	2.12877	0	1.12043
TCGA-DU-A6S3	1.79726	0	1.22624
TCGA-DU-A6S6	7.92603	0	1.36563
TCGA-DU-A6S8	1.85753	0	1.60575
TCGA-DU-A76R	1.77534	1	1.82313
TCGA-DU-A7T6	1.49863	1	1.59109
TCGA-E1-5311	11.189	1	1.54769
TCGA-E1-5318	6.51781	1	1.50116
TCGA-E1-5319	7.96438	1	1.52064
TCGA-E1-A7YO	6.25205	1	1.38909
TCGA-E1-A7YS	1.27671	1	0.794855
TCGA-EZ-7264	3.29041	0	1.36287
TCGA-F6-A8O3	0.0191781	0	1.39394
TCGA-FG-5962	3.98082	0	1.92393
TCGA-FG-5964	4.35068	0	2.74003
TCGA-FG-7634	1.27945	0	3.10293
TCGA-FG-7638	1.87945	0	1.20048
TCGA-FG-7641	1.71781	0	1.15682
TCGA-FG-8186	1.33425	0	2.26803
TCGA-FG-8187	1.67397	0	2.26175
TCGA-FG-A60K	1.48493	0	1.84402
TCGA-FG-A6IZ	1.25205	0	1.49669
TCGA-FG-A6J1	1.36986	0	2.30515
TCGA-FG-A710	3.05479	0	3.22047
TCGA-FG-A713	1.70411	0	1.34099
TCGA-HT-7467	0.00821918	0	1.34355
TCGA-HT-7468	0.556164	0	1.96033
TCGA-HT-7471	0.0109589	0	3.21999
TCGA-HT-7480	6.26575	0	2.02266
TCGA-HT-7481	7.99452	0	1.63395
TCGA-HT-7605	0.380822	0	2.16461
TCGA-HT-7607	0.263014	1	1.62329
TCGA-HT-7608	1.83836	0	1.84093
TCGA-HT-7616	0.0191781	1	2.89568
TCGA-HT-7620	1.18904	0	2.27419
TCGA-HT-7677	1.35342	0	1.94462
TCGA-HT-7681	3.72329	0	2.09192
TCGA-HT-7687	0.00821918	0	2.03701
TCGA-HT-7692	0.246575	0	1.47552
TCGA-HT-7694	0.575342	0	1.2151
TCGA-HT-7695	1.21096	0	1.70726
TCGA-HT-7856	3.25753	0	1.30043
TCGA-HT-7874	3.09589	0	1.43355
TCGA-HT-7875	0.0273973	0	1.50672
TCGA-HT-7877	0.0109589	0	1.33782
TCGA-HT-7881	2.95616	0	1.36813
TCGA-HT-8010	0.136986	0	2.00331
TCGA-HT-8012	0.783562	0	1.87401
TCGA-HT-8105	0.520548	0	2.21908
TCGA-HT-8109	0.463014	0	2.56153
TCGA-HT-A4DV	2.16986	0	2.02223
TCGA-HT-A5R9	0.00547945	0	1.18579
TCGA-HT-A615	1.41096	0	3.0039
TCGA-HT-A619	1.78356	0	0.982703
TCGA-HT-A74K	1.27945	0	1.64083
TCGA-HT-A74L	0.920548	0	1.78382
TCGA-HW-7486	4.71507	0	2.39723
TCGA-HW-7487	3.7863	0	1.42319
TCGA-HW-7491	5.69315	0	1.54814
TCGA-HW-7495	2.95342	0	1.18769
TCGA-HW-8322	2.07671	0	2.04158
TCGA-HW-A5KJ	2.63562	1	0.860746
TCGA-IK-8125	3.56438	0	1.74981
TCGA-KT-A74X	1.2	0	1.40022
TCGA-P5-A5ET	0	0	1.50388
TCGA-P5-A5EX	0.665753	0	3.00155
TCGA-P5-A5F0	0.786301	0	0.976996
TCGA-P5-A72Z	0.969863	0	0.712512
TCGA-P5-A730	0.912329	0	1.36319
TCGA-P5-A731	0.750685	0	2.11892
TCGA-P5-A737	1.01918	0	1.85737
TCGA-P5-A77W	1.6	0	1.30819
TCGA-P5-A77X	0.287671	0	1.32593
TCGA-P5-A781	0.367123	0	2.14671
TCGA-QH-A65R	1.26301	0	1.17968
TCGA-QH-A65V	1.05205	0	1.32722
TCGA-QH-A65X	1.32055	0	1.57284
TCGA-QH-A65Z	1.16986	0	1.64725
TCGA-QH-A6CU	1.23562	0	2.45232
TCGA-QH-A6CY	1.11781	0	1.45103
TCGA-QH-A6CZ	0.764384	0	1.50811
TCGA-QH-A6X4	1.21096	0	1.45579
TCGA-QH-A6X5	1.36164	0	1.39871
TCGA-QH-A6X8	1.39452	0	2.35296
TCGA-QH-A86X	0.923288	0	1.7161
TCGA-R8-A6MK	7.40274	0	1.72602
TCGA-R8-A6ML	7.83562	0	0.929559
TCGA-R8-A6MO	2.72055	0	1.57898
TCGA-R8-A73M	4.94795	0	1.39638
TCGA-RY-A83X	2.5726	0	1.54242
TCGA-RY-A83Y	0.454795	0	1.82959
TCGA-RY-A840	2.33973	0	1.49826
TCGA-RY-A847	2.55616	0	2.30799
TCGA-S9-A6TW	3.42466	0	1.71064
TCGA-S9-A6TX	3.41096	0	1.71184
TCGA-S9-A6TY	2.94795	0	1.17789
TCGA-S9-A6U2	2.48767	0	2.39837
TCGA-S9-A6U5	2.71781	0	1.85692
TCGA-S9-A6UB	10.3041	0	1.63194
TCGA-S9-A6WD	6.27123	0	1.66824
TCGA-S9-A6WE	11.2685	0	1.53531
TCGA-S9-A6WH	3.2137	0	1.93903
TCGA-S9-A6WL	2.59178	0	1.80143
TCGA-S9-A6WN	2.20548	0	2.42971
TCGA-S9-A6WP	1.55342	0	2.62644
TCGA-S9-A7IQ	3.01096	0	1.15295
TCGA-S9-A7IY	1.9589	0	2.88849
TCGA-S9-A7J1	0.682192	0	2.32235
TCGA-S9-A7J2	0.169863	0	1.93267
TCGA-S9-A7J3	1.72329	0	1.66374
TCGA-S9-A7QY	2.36438	0	1.6969
TCGA-S9-A7QZ	2.26301	0	1.42762
TCGA-S9-A7R1	14.1534	1	0.951679
TCGA-TM-A7C5	4.10959	0	1.18671
TCGA-TM-A84G	3.3863	0	1.18098
TCGA-TM-A84M	2.06575	0	1.28603
TCGA-TM-A84O	2.76986	1	2.08148
TCGA-TM-A84R	1.55068	0	1.53849
TCGA-TM-A84S	1.24384	0	2.31928
TCGA-TQ-A7RG	1.6411	0	2.35445
TCGA-TQ-A7RI	0.169863	0	1.66044
TCGA-TQ-A7RN	2.81096	0	1.6419
TCGA-TQ-A7RO	2.6	0	1.10506
TCGA-TQ-A7RQ	2.17808	0	1.1789
TCGA-TQ-A7RS	-0.00273973	0	1.36299
TCGA-VM-A8CA	1.12603	0	2.104
TCGA-VM-A8CB	0.00821918	0	1.52493
TCGA-VM-A8CE	3.26301	0	2.15223
TCGA-VV-A829	3.08767	0	1.48174
TCGA-VW-A7QS	1.93425	0	1.02183
TCGA-W9-A837	4.25479	0	1.37152
