# Supplementary material for: TMEM106A as a Macrophage‐Associated Biomarker of Prognosis in IDH‐Wildtype Glioma: Integrative Multi‐Omics and Spatial Analyses
Source: Cancer Med. 2025 Dec 7;14(23):e71454. doi: 10.1002/cam4.71454 (PMC12682394; doi:10.1002/cam4.71454)
Supplement: Supplementary file 4 — Data S4: TMEM106A_interactors. [file CAM4-14-e71454-s004.xlsx]

## Sheet: Sheet1
Partner (Gene Symbol)	Protein name	BioPlex dataset (cell line)	Assay	CompPASS score	Top-2% threshold (same cell line)	Above threshold?	BioGRID interaction ID	BioGRID record URL	Primary source	Notes
ADAM21	ADAM metallopeptidase domain 21	BioPlex HCT (HCT116) – Pre-publication	Affinity Capture–MS (AP-MS)	0.447264	0.362	Yes	3218400	https://thebiogrid.org/interaction/3218400/tmem106a-adam21.html	BioPlex (Unpublished AP-MS results)	Record flagged as Pre-Publication on BioGRID.
ADGRE5 (CD97)	CD97 molecule (Adhesion GPCR)	BioPlex HCT (HCT116)	Affinity Capture–MS (AP-MS)	0.83114	0.75	Yes	3171276	https://thebiogrid.org/interaction/3171276/tmem106a-cd97.html	Huttlin et al., Cell 2021 (BioPlex 3.0/HCT116)
DCAKD	Dephospho-CoA kinase domain containing	BioPlex HCT (HCT116)	Affinity Capture–MS (AP-MS)	0.999658	0.75	Yes	3186146	https://thebiogrid.org/interaction/3186146	Huttlin et al., Cell 2021 (BioPlex 3.0/HCT116)
ITGA5	Integrin subunit alpha 5	BioPlex 3.0 (HEK293T)	Affinity Capture–MS (AP-MS)	0.92902	0.75	Yes	3111983	https://thebiogrid.org/interaction/3111983/tmem106a-itga5.html	Huttlin et al., Cell 2021 (BioPlex 3.0/HEK293T)
